# Supplementary material for: Efficacy of Transarterial Chemoembolization Combined with Tyrosine Kinase Inhibitors for Hepatocellular Carcinoma: A Systematic Review and Meta-Analysis
Source: Cancers (Basel). 2025 Jun 24;17(13):2110. doi: 10.3390/cancers17132110 (PMC12248922; doi:10.3390/cancers17132110)
Supplement: Supplementary file 1 [file cancers-17-02110-s001.zip]

Archive with 1 entries (1 files):
- cancers-3699084-supplementary.pdf
